# Supplementary material for: What Azure blues occur in Canada? A re-assessment of Celastrina Tutt species (Lepidoptera, Lycaenidae)
Source: Zookeys. 2016 Apr 26;(584):135–64. doi: 10.3897/zookeys.584.7882 (PMC4857028; doi:10.3897/zookeys.584.7882)
Supplement: Supplementary material 1 — Data for DNA barcode voucher specimens of Celastrina [file zookeys-584-135-s001.xlsx]

## Sheet: Sheet1
Haplotype	Sample #	GenBank#	Species	Locality	Date	Collector	Deposited	Additional Information
-	TLMF Lep 09824	KM573716	Celastrina argiolus	Austria, Vorarlberg, Goefis-Tufers	2-May-13		Tiroler Landesmuseum Ferdinandeum
-	BC ZSM Lep 21848	JF415691	Celastrina argiolus	Germany, Bavaria, Oberbayern, Diessen	12-Jul-2008	P.Stamer	SNSB, Zoologische Staatssammlung Muenchen
-	2005-LOWA-31	FJ663345	Celastrina argiolus	Kazakhstan, Tienschan, Dzhambul Region, W Kirgizsky Mts	16-Jun-2000	V.Lukhtanov	McGuire Centre for Lepidoptera and Biodiversity
-	BIOUG02374-B06	KC755843	Celastrina argiolus	Pakistan, Islamabad, , Islamabad	28-Mar-2012	Muhammad Rafique	Biodiversity Institute of Ontario
-	KF647242	KF647242	Celastrina argiolus	Russia, Rostov, Polushkin Vill. ,Rostov area	29-Apr-2013	B. Stradomsky	Mined from GenBank, NCBI
-	AY557044	AY557044	Celastrina argiolus	Turkey, Artvin, Kilickaya (1350 M),Artvin	09-Jul-1999		Mined from GenBank, NCBI
-	AB855955	AB855955	Celastrina argiolus	Japan, Nagaokakyo-shi. Kyoto	02-Jul-2000	K. Yagi	Mined from GenBank, NCBI
-	KJ131013	KJ131013	Celastrina morsheadi	China, Tibet, Tangme Vill. ,S.Tibet	16-Jul-2007		Mined from GenBank, NCBI
h03	GQ129018	GQ129018	Celastrina echo	United States, California, Alpine county, Carson River			Mined from GenBank, NCBI
h03	09PROBE-09597	HM430243	Celastrina lucia	Canada, Manitoba, Churchill, 26 km SE Churchill, Twin Lakes burn site	26-Jul-2009	P.D.N. Hebert	Biodiversity Institute of Ontario
h03	09BBELE-2441	HM416036	Celastrina lucia	Canada, Newfoundland and Labrador, Terra Nova NP, Highway 1	05-Jul-2009	BIObus 2009	Biodiversity Institute of Ontario
h03	09BBELE-2449	HM416044	Celastrina lucia	Canada, Newfoundland and Labrador, Terra Nova NP, Malady Head	04-Jul-2009	BIObus 2009	Biodiversity Institute of Ontario
h03	09BBELE-1275	HM415089	Celastrina lucia	Canada, Newfoundland and Labrador, Terra Nova NP, Ochre`s Hill, Lookout	10-Jul-2009	BIObus 2009	Biodiversity Institute of Ontario
h03	09BBELE-2252	HM415851	Celastrina lucia	Canada, Newfoundland and Labrador, Terra Nova NP, Platter`s Beach	09-Jul-2009	BIObus 2009	Biodiversity Institute of Ontario
h03	08BBLEP-00003	KM549292	Celastrina lucia	Canada, Ontario, Pukaskwa NP, Visitor Center, Roadside	30-Jun-2008	BIObus 2008	Biodiversity Institute of Ontario
h03	08BBLEP-00177	KM546848	Celastrina lucia	Canada, Ontario, Pukaskwa NP, Halfway Lake	29-Jun-2008	BIObus 2008	Biodiversity Institute of Ontario
h03	08BBLEP-00178	KM547113	Celastrina lucia	Canada, Ontario, Pukaskwa NP, Halfway Lake	29-Jun-2008	BIObus 2008	Biodiversity Institute of Ontario
h03	08BBLEP-00179	KM540111	Celastrina lucia	Canada, Ontario, Pukaskwa NP, Halfway Lake	29-Jun-2008	BIObus 2008	Biodiversity Institute of Ontario
h03	08BBLEP-00180	KM543747	Celastrina lucia	Canada, Ontario, Pukaskwa NP, Halfway Lake	29-Jun-2008	BIObus 2008	Biodiversity Institute of Ontario
h03	10BBCLP-0087	JF841130	Celastrina lucia	Canada, Ontario, Pukaskwa NP, Campground Trails	11-Jun-2010	BIObus 2010	Biodiversity Institute of Ontario
h03	10BBCLP-0088	JF841131	Celastrina lucia	Canada, Ontario, Pukaskwa NP, Campground Trails	12-Jun-2010	BIObus 2010	Biodiversity Institute of Ontario
h03	CCDB-24271-B10		Celastrina lucia	Canada, Nova Scotia, Cape Breton Highlands NP, Still Brook Trail	22-Jun-1983	R.A. Layberry	CNC
h03	DS-Test-084	GU013579	Celastrina lucia	Canada, Ontario, Pukaskwa NP, Halfway Lake	29-Jun-2008	J.Cossey et al.	Biodiversity Institute of Ontario
h03	PPBP-1163	KM550697	Celastrina lucia	Canada, Ontario, Bruce Peninsula NP, Bruce Peninsula, Cyprus Beach	12-Jun-2008	BIObus 2008	Biodiversity Institute of Ontario
h03	PPBP-1269	KM547080	Celastrina lucia	Canada, Ontario, Bruce Peninsula NP, Bruce Peninsula, Cyprus Beach	13-Jun-2008	BIObus 2008	Biodiversity Institute of Ontario
h03	rlayberry03		Celastrina lucia	Canada, Ontario, Stormont County, 3.2 km south of Avonmore	21-Jul-2004	Ross Layberry	Research Collection of Ross Layberry	originally ID'd as C. neglecta
h03	rlayberry04		Celastrina lucia	Canada, Ontario, Stormont County, 3.2 km south of Avonmore	21-Jul-2004	Ross Layberry	Research Collection of Ross Layberry	originally ID'd as C. neglecta
h03	rlayberry05		Celastrina lucia	Canada, Ontario, Carleton County, Marlborough Forest, 3.5 km ESE Dwyer Hill	21-Jul-2004	Ross Layberry	Research Collection of Ross Layberry	originally ID'd as C. neglecta
h03	rlayberry06		Celastrina lucia	Canada, Ontario, Carleton County, Marlborough Forest, 6.7 km E Dwyer Hill	21-Jul-2004	Ross Layberry	Research Collection of Ross Layberry	originally ID'd as C. neglecta
h03	rlayberry07		Celastrina lucia	Canada, Ontario, Stormont County, 3.2 km south of Avonmore	21-Jul-2004	Ross Layberry	Research Collection of Ross Layberry	originally ID'd as C. neglecta
h03	rlayberry08		Celastrina lucia	Canada, Ontario, Carleton County, Marlborough Forest, 5.1 km E Dwyer Hill	11-Aug-2004	Ross Layberry	Research Collection of Ross Layberry	originally ID'd as C. neglecta Reared, overwintered, emerged 25.III.2005, resembles a Spring Azure
h03	rlayberry09		Celastrina lucia	Canada, Ontario, Carleton County, Marlborough Forest, 5.4 km E Dwyer Hill	11-Aug-2004	Ross Layberry	Research Collection of Ross Layberry	originally ID'd as C. neglecta Reared, overwintered, emerged 27.III.2005, resembles a Spring Azure
h03	rlayberry10		Celastrina lucia	Canada, Ontario, Carleton County, Marlborough Forest, 5.4 km E Dwyer Hill	11-Aug-2004	Ross Layberry	Research Collection of Ross Layberry	originally ID'd as C. neglecta Reared, overwintered, emerged 27.III.2005, resembles a Spring Azure
h03	rlayberry11		Celastrina lucia	Canada, Ontario, Carleton County, 1.6 km SW Pierce's Corners	11-Aug-2004	Ross Layberry	Research Collection of Ross Layberry	originally ID'd as C. neglecta Reared, overwintered, emerged 30.III.2005, resembles a Spring Azure
h03	rlayberry12		Celastrina lucia	Canada, Ontario, Stormont County, 4 km S Avonmore	11-Aug-2004	Ross Layberry	Research Collection of Ross Layberry	originally ID'd as C. neglecta Reared, overwintered, emerged 27.III.2005, resembles a Spring Azure
h03	rlayberry13		Celastrina lucia	Canada, Ontario, Renfrew County, 2 km W Micksburg	18-Aug-2004	Ross Layberry	Research Collection of Ross Layberry	originally ID'd as C. neglecta Reared, emerged 4.IX.2004, normal-looking Summer Azure
h01	rlayberry14		Celastrina lucia	Canada, Ontario, Carleton County, Marlborough Forest, 4.1 km ENE Dwyer Hill	10-Jun-2004	Ross Layberry	Research Collection of Ross Layberry	originally ID'd as C. serotina Reared, emerged 1.VII.2004, resembles a Summer Azure
h03	rlayberry15		Celastrina lucia	Canada, Ontario, Carleton County, Morris Island Cons. Area	18-Jun-2004	Ross Layberry	Research Collection of Ross Layberry	originally ID'd as C. serotina Reared, emerged 6.VII.2004, resembles a Summer Azure
h03	rlayberry16		Celastrina lucia	Canada, Ontario, Carleton County, Marlborough Forest, 4.7 km E Dwyer Hill	10-Jun-2004	Ross Layberry	Research Collection of Ross Layberry	originally ID'd as C. serotina Reared, emerged 19.VI.2004, resembles a Summer Azure
h03	rlayberry17		Celastrina lucia	Canada, Ontario, Carleton County, Morris Island Cons. Area	18-Jun-2004	Ross Layberry	Research Collection of Ross Layberry	originally ID'd as C. serotina Reared, emerged 7.VII.2004, resembles a Summer Azure
h03	rlayberry18		Celastrina lucia	Canada, Ontario, Carleton County, Marlborough Forest, 4.1 km ENE Dwyer Hill	10-Jun-2004	Ross Layberry	Research Collection of Ross Layberry	originally ID'd as C. serotina Reared, emerged 1.VII.2004, resembles a Summer Azure
h03	rlayberry19		Celastrina lucia	Canada, Ontario, Carleton County, Marlborough Forest, 4.1 km ENE Dwyer Hill	10-Jun-2004	Ross Layberry	Research Collection of Ross Layberry	originally ID'd as C. serotina Reared, overwintered, emerged 30.III.2005, resembles a Spring Azure
h03	rlayberry20		Celastrina lucia	Canada, Ontario, Carleton County, Marlborough Forest, 4.1 km ENE Dwyer Hill	10-Jun-2004	Ross Layberry	Research Collection of Ross Layberry	originally ID'd as C. serotina Reared, overwintered, emerged 30.III.2005, resembles a Spring Azure
h03	rlayberry21		Celastrina lucia	Canada, Ontario, Carleton County, Marlborough Forest, 4.7 km ENE Dwyer Hill	10-Jun-2004	Ross Layberry	Research Collection of Ross Layberry	originally ID'd as C. serotina Reared, overwintered, emerged 29.III.2005, resembles a Spring Azure
h03	rlayberry22		Celastrina lucia	Canada, Ontario, Carleton County, 1.6 km S Fitzroy Harbour	12-Jun-2004	Ross Layberry	Research Collection of Ross Layberry	originally ID'd as C. serotina Reared, overwintered, emerged 3.IV.2005, resembles a Spring Azure
h03	rlayberry23		Celastrina lucia	Canada, Ontario, Carleton County, 4 km NNE Ashton	13-Jun-2004	Ross Layberry	Research Collection of Ross Layberry	originally ID'd as C. serotina Reared, overwintered, emerged 29.III.2005, resembles a Spring Azure
h03	rlayberry24		Celastrina lucia	Canada, Ontario, Carleton County, 5 km SE Fitzroy Harbour	29-May-2004	Ross Layberry	Research Collection of Ross Layberry	originally ID'd as C. lucia Reared, emerged 1.VII.2004, resembles a Summer Azure
h03	rlayberry25		Celastrina lucia	Canada, Ontario, Carleton County, Constance Bay Sandhills	12-May-2004	Ross Layberry	Research Collection of Ross Layberry	originally ID'd as C. lucia
h03	rlayberry26		Celastrina lucia	Canada, Ontario, Carleton County, Constance Bay Sandhills	12-May-2004	Ross Layberry	Research Collection of Ross Layberry	originally ID'd as C. lucia
h03	rlayberry27		Celastrina lucia	Canada, Ontario, Carleton County, Constance Bay Sandhills	12-May-2004	Ross Layberry	Research Collection of Ross Layberry	originally ID'd as C. lucia
h03	rlayberry28		Celastrina lucia	Canada, Northwest Territories, North Slave, Hwy 3, 52.6 km NW Yellowknife	05-Jun-2005	Ross Layberry	Research Collection of Ross Layberry	originally ID'd as C. lucia
h03	rlayberry29		Celastrina lucia	Canada, Northwest Territories, North Slave, Martin Lake Trail at Vee Lake Rd.	06-Jun-2005	Ross Layberry	Research Collection of Ross Layberry	originally ID'd as C. lucia
h03	rlayberry30		Celastrina lucia	Canada, Northwest Territories, North Slave, David Lake, off Vee Lake Rd.,	06-Jun-2005	Ross Layberry	Research Collection of Ross Layberry	originally ID'd as C. lucia
h03	rlayberry31		Celastrina lucia	Canada, Northwest Territories, Sahtu, 2 km S Fort Good Hope	14-Jun-2005	Ross Layberry	Research Collection of Ross Layberry	originally ID'd as C. lucia
h03	rlayberry32		Celastrina lucia	Canada, Northwest Territories, Sahtu, 2 km S Fort Good Hope	14-Jun-2005	Ross Layberry	Research Collection of Ross Layberry	originally ID'd as C. lucia
h03	rlayberry33		Celastrina lucia	Canada, Northwest Territories, Sahtu, Fossil L., 12 km W Fort Good Hope	16-Jun-2005	Ross Layberry	Research Collection of Ross Layberry	originally ID'd as C. lucia
h03	2006-ONT-0191	KT125551	Celastrina lucia	Canada, Ontario, Wellington Co., Puslinch Twp, Concession 11/Hume Rd	01-May-2006	Paul Hebert	Biodiversity Institute of Ontario
h03	2005-ONT-51	GU438797	Celastrina lucia	Canada, Ontario, Wellington Co., Puslinch Twp, Concession 11/Hume Rd	28-May-2005	Paul Hebert	Biodiversity Institute of Ontario
h03	2005-ONT-52	GU438796	Celastrina lucia	Canada, Ontario, Wellington Co., Puslinch Twp, Concession 11/Hume Rd	28-May-2005	Paul Hebert	Biodiversity Institute of Ontario
h03	BIOUG15631-C08		Celastrina lucia	Canada, Prince Edward Island, Springgrass Rd, 3 km NNE St. Chrysostome	22-Jun-2000	W. Partridge	CNC
h03	EZ0064CNC		Celastrina lucia	Canada, Yukon Territory, Dempster Hwy KM.411	13-Jun-1987		CNC
h03	EZ0061CNC		Celastrina lucia	Canada, Yukon Territory, Dempster Hwy KM.411	17-Jun-1987		CNC
h03	BIOUG03805-C03	KM544293	Celastrina neglecta	Canada, Manitoba, Riding Mountain National Park, Arrowhead Trail	09-Jul-2012	M & R Tesar	Biodiversity Institute of Ontario
h03	BIOUG03390-H09	KM550008	Celastrina neglecta	Canada, Manitoba, Riding Mountain National Park, Arrowhead Trail	09-Jul-2012	M & R Tesar	Biodiversity Institute of Ontario
h03	BIOUG03547-A04	KM541660	Celastrina neglecta	Canada, Manitoba, Riding Mountain National Park, Arrowhead Trail	09-Jul-2012	M & R Tesar	Biodiversity Institute of Ontario
h03	BIOUG03390-E09	KM549178	Celastrina neglecta	Canada, Manitoba, Riding Mountain National Park, Arrowhead Trail	26-Jun-2012		Biodiversity Institute of Ontario
h03	BIOUG03390-F04	KM550175	Celastrina neglecta	Canada, Manitoba, Riding Mountain National Park, Arrowhead Trail	26-Jun-2012		Biodiversity Institute of Ontario
h03	PPBP-1273	KM550354	Celastrina neglecta	Canada, Ontario, Bruce Peninsula NP, Bruce Peninsula, Singing Sands	14-Jun-2008	BIObus 2008	Biodiversity Institute of Ontario
h03	2006-ONT-1462	KT135048	Celastrina neglecta	Canada, Ontario, County of Lennox-Addington, Tamworth, Thompson Hill Rd	01-Jul-2006	J. Dewaard	Biodiversity Institute of Ontario
h03	CCDB-24274-F01		Celastrina neglecta	Canada, Ontario, Elgin County, Fingal Wildlife Management Area	13-Jun-1999	I. Carmichael	CNC
h03	PPBP-1780	KT128814	Celastrina neglecta	Canada, Ontario, Grey County, Fay Jensen Farm	21-Jun-2008	J.E.Cossey	Biodiversity Institute of Ontario
h02	PPBP-0814	KM545421	Celastrina neglecta	Canada, Ontario, Point Pelee NP	06-Jun-2008	BIObus 2008	Biodiversity Institute of Ontario
h03	PPBP-0628	KM551814	Celastrina neglecta	Canada, Ontario, Point Pelee NP	05-Jun-2008	BIObus 2008	Biodiversity Institute of Ontario
h03	PPBP-0965	KM554748	Celastrina neglecta	Canada, Ontario, Point Pelee NP	08-Jun-2008	BIObus 2008	Biodiversity Institute of Ontario
h03	PPBP-0960	KM550985	Celastrina neglecta	Canada, Ontario, Point Pelee NP	08-Jun-2008	BIObus 2008	Biodiversity Institute of Ontario
h03	PPBP-0961	KM548163	Celastrina neglecta	Canada, Ontario, Point Pelee NP	08-Jun-2008	BIObus 2008	Biodiversity Institute of Ontario
h03	PPBP-0813	KM539624	Celastrina neglecta	Canada, Ontario, Point Pelee NP	06-Jun-2008	BIObus 2008	Biodiversity Institute of Ontario
h03	PPBP-0816	KM549793	Celastrina neglecta	Canada, Ontario, Point Pelee NP	06-Jun-2008	BIObus 2008	Biodiversity Institute of Ontario
h03	PPBP-0809	KM547344	Celastrina neglecta	Canada, Ontario, Point Pelee NP	06-Jun-2008	BIObus 2008	Biodiversity Institute of Ontario
h03	PPBP-0811	KM545517	Celastrina neglecta	Canada, Ontario, Point Pelee NP	06-Jun-2008	BIObus 2008	Biodiversity Institute of Ontario
h03	PPBP-0808	KM550449	Celastrina neglecta	Canada, Ontario, Point Pelee NP	06-Jun-2008	BIObus 2008	Biodiversity Institute of Ontario
h04	PPBP-0817	KM554872	Celastrina neglecta	Canada, Ontario, Point Pelee NP	06-Jun-2008	BIObus 2008	Biodiversity Institute of Ontario
h03	DNA-ATBI-4097	GU088302	Celastrina neglecta	United States, North Carolina, Haywood County, Purchase	22-May-2005	Segebarth	Biodiversity Institute of Ontario
h03	DNA-ATBI-4120	GU088303	Celastrina neglecta	United States, North Carolina, Swain County, Tow String Road	22-May-2005	Segebarth	CNC
h03	DNA-ATBI-4121	GU088304	Celastrina neglecta	United States, North Carolina, Swain County, Tow String Road	22-May-2005	Segebarth	CNC
h03	2003-VIR-5		Celastrina neglecta	United States, Virginia, Giles County, Cascades Recreation Area	13-May-2003	C. Turner	CNC
h03	2003-VIR-6		Celastrina neglecta	United States, Virginia, Montgomery County, Pandapas Pond	11-May-2003	Heather Cole	CNC
